# Supplementary material for: Synthesis and Antimicrobial Activity of the Pathogenic E. coli Strains of p-Quinols: Additive Effects of Copper-Catalyzed Addition of Aryl Boronic Acid to Benzoquinones
Source: Int J Mol Sci. 2023 Jan 13;24(2):1623. doi: 10.3390/ijms24021623 (PMC9862949; doi:10.3390/ijms24021623)
Supplement: Supplementary file 1 [file ijms-24-01623-s001.zip]

Archive with 1 entries (1 files):
- ijms-2135255-SI.pdf
